# Supplementary material for: Knockdown resistance mutations distribution and characteristics of Aedes albopictus field populations within eleven dengue local epidemic provinces in China
Source: Front Cell Infect Microbiol. 2023 Feb 9;12:981702. doi: 10.3389/fcimb.2022.981702 (PMC9948608; doi:10.3389/fcimb.2022.981702)
Supplement: Supplementary Table 1 — Alleles and frequency of kdr mutation of Aedes albopictus in field populations of this study. (XLSX); [file Table_1.xlsx]

## Sheet: Sheet1
Table S1
Code	No. of Samples*2	1016		1532		1534
		GTA/V	GGA/G	ATC/I	ACC/T	TTC/F	TCC/S	TGC/C	TTG/L	CTC/L	TTA/L
HALY	112	85(75.89)	27(24.11)	88(78.57)	24(21.43)	99(88.39)			5(4.46)	1(0.89)	7(6.25)
HAXC	98	67(68.37)	31(31.63)	79(80.61)	19(19.39)	88(89.80)	2(2.04)		3(3.06)		5(5.10)
HAPY	94	69(73.4)	25(26.60)	76(80.85)	18(19.15)	81(86.17)	4(4.26)		2(2.13)		7(7.45)
HAJZ	112	107(95.54)	5(4.46)	112(100.00)		112(100.00)
HANY	98	92(93.88)	6(6.12)	98(100.00)		58(59.18)	40(40.82)
Subtotal	514	420(81.71)	94(18.29)	453(88.13)	61(11.87)	438(85.21)	46(8.95)		10(1.95)	1(0.19)	19(3.70)
GXNN	82	73(89.02)	9(10.98)	82(100.00)		16(19.51)	41(50.00)	24(29.27)	1(1.22)
GXWZ	94	94(100.00)		94(100.00)		44(46.81)	46(48.94)	4(4.26)
GXBH	110	110(100.00)		110(100.00)		83(75.45)	21(19.09)	5(4.55)	1(0.91)
GXQZ	92	81(88.04)	11(11.96)	92(100.00)		21(22.83)	52(56.52)	17(18.48)		2(2.17)
GXFCG	84	84(100.00)		84(100.00)		67(79.77)	6(7.14)	9(10.71)		2(2.38)
GXBS	72	59(81.94)	13(18.06)	72(100.00)		21(29.17)	41(56.94)	10(13.89)
Subtotal	534	501(93.82)	33(6.18)	534(100.00)		252(47.19)	207(38.77)	69(12.92)	2(0.37)	4(0.75)
HNHY	92	74(80.43)	18(19.57)	87(94.57)	5(5.43)	49(53.26)	41(44.57)		2(2.17)
HNLD	90	74(82.22)	16(17.78)	77(85.56)	13(14.44)	53(58.89)	31(34.44)	1(1.11)	3(3.33)	2(2.22)
HNHH	86	66(76.74)	20(23.26)	86(100.00)		21(24.42)	64(74.42)			1(1.16)
HNZZ	84	84(100.00)		84(100.00)			84(100)
HNXT	106	94(88.68)	12(11.32)	106(100.00)		35(33.02)	71(66.98)
Subtotal	458	392(85.59)	66(14.41)	440(96.07)	18(3.93)	158(34.50)	291(63.54)	1(0.22)	5(1.09)	3(0.66)
CQYB	76	60(78.95)	16(21.05)	76(100.00)		12(15.79)	12(15.79)	52(68.42)
CQWZ	86	66(76.74)	20(23.26)	86(100.00)		34(39.53)	18(20.93)	34(39.53)
CQSPB	80	74(92.5)	6(7.50)	80(100.00)		7(8.75)	17(21.25)	56(70.00)
CQQJ	88	72(81.82)	16(18.18)	88(100.00)		32(36.36)	19(21.59)	37(42.05)
CQDZ	92	87(94.57)	5(5.43)	92(100.00)		5(5.43)	31(33.70)	56(60.87)
CQDJ	92	87(94.57)	5(5.43)	90(97.83)	2(2.17)	8(8.70)	17(18.48)	67(72.83)
Subtotal	514	446(86.77)	68(13.23)	512(99.61)	2(0.39)	98(19.07)	114(22.18)	302(58.75)
HBHZ	82	77(93.9)	5(6.10)	81(98.78)	1(1.22)	55(67.07)	4(4.88)	23(28.05)
HBWX	76	48(63.16)	28(36.84)	70(92.11)	6(7.89)	54(71.05)	22(28.95)
HBWH	86	42(48.84)	44(51.16)	80(93.02)	6(6.98)	52(60.47)	27(31.40)	7(8.14)
HBYC	86	81(94.19)	5(5.81)	67(77.91)	19(22.09)	68(79.07)	14(16.28)	4(4.65)
HBJZ	90	68(75.56)	22(24.44)	89(98.89)	1(1.11)	75(83.33)	12(13.33)	3(3.33)
HBXY	86	65(75.58)	21(24.42)	81(94.19)	5(5.81)	60(69.77)	19(22.09)	7(8.14)
Subtotal	506	381(75.30)	125(24.70)	468(92.49)	38(7.51)	364(71.94)	98(19.36)	44(8.70)
GDFS	88	79(89.77)	9(10.23)	88(100.00)		30(34.09)	51(57.95)	4(4.55)	3(3.41)
GDGZ	88	80(90.91)	8(9.09)	88(100.00)		18(20.45)	65(73.86)	3(3.41)		2(2.27)
GDJM	58	57(98.28)	1(1.72)	58(100.00)		9(15.52)	47(81.03)	2(3.45)
GDSZ	80	72(90.00)	8(10.00)	78(97.50)	2(2.50)	38(47.50)	26(32.50)	3(3.75)	1(1.25)	12(15.00)
GDSG	80	76(95.00)	4(5.00)	80(100.00)		37(46.25)	42(52.50)		1(1.25)
GDMM	80	80(100.00)		80(100.00)		77(96.25)	1(1.25)		2(2.50)
Subtotal	474	444(93.67)	30(6.33)	472(99.58)	2(0.42)	209(44.09)	232(48.95)	12(2.53)	7(1.48)	14(2.95)
SDJX	78	70(89.74)	8(10.26)	68(87.18)	10(12.82)	77(98.72	1(1.28)
SDWF	94	76(80.85)	18(19.15)	79(84.04)	15(15.96)	55(58.51)	2(2.13)	37(39.36)
SDZB	94	83(88.30)	11(11.70)	81(86.17)	13(13.83)	89(94.68)		5(5.32)
SDLC	88	69(78.41)	19(21.59)	86(97.73)	2(2.27)	68(77.27)	7(7.95)	6(6.82)			7(7.95)
Subtotal	354	298(84.18)	56(15.82)	314(88.70)	40(11.30)	289(81.64)	10(2.82)	48(13.56)			7(1.98)
YNLC	92	87(94.57)	5(5.43)	64(69.57)	28(30.43)	63(68.48)	29(31.52)
YNHK	96	87(90.62)	9(9.38)	96(100.00)		86(89.58)	9(9.38)		1(1.04)
YNMS	96	79(82.29)	17(17.71)	96(100.00)		18(18.75)	67(69.79)	11(11.46)
Subtotal	284	253(89.08)	31(10.92)	256(90.14)	28(9.86)	167(58.80)	105(36.97)	11(3.87)	1(0.35)
JXNCX	86	72(83.72)	14(16.28)	76(88.37)	10(11.63)	66(76.74)	20(23.26)
JXGZ	66	59(89.39)	7(10.61)	66(100.00)		13(19.70)	51(77.27)	2(3.03)
JXXHQ	94	74(78.72)	20(21.28)	78(82.98)	16(17.02)	61(64.89)	33(35.11)
Subtotal	246	205(83.33)	41(16.67)	220(89.43)	26(10.57)	140(56.91)	104(42.28)	2(0.81)
ZJQZ	92	90(97.83)	2(2.17)	90(97.83)	2(2.17)	54(58.70)	38(41.30)
ZJYW	86	84(97.67)	2(2.33)	86(100.00)		3(3.49)	83(96.51)
ZJWZ	78	72(92.31)	6(7.69)	78(100.00)		23(29.49)	55(70.51)
Subtotal	256	246(96.09)	10(3.91)	254(99.22)	2(0.78)	80(31.25)	176(68.75)
FJHL	174	150(86.21)	24(13.79)	174(100.00)		78(44.83)	51(29.31)	44(25.29)	1(0.57)
FJXA	168	150(89.29)	18(10.71)	166(98.81)	2(1.19)	103(61.31)	61(36.31)	3(1.79)	1(0.60)
Subtotal	342	300(87.72)	42(12.28)	340(99.42)	2(0.58)	181(52.92)	112(32.75)	47(13.74)	2(0.58)
Total	4482	3891(86.81)	591(13.19)	4263(95.11)	219(4.89)	2376(53.01)	1495(33.36)	536(11.96)	27(0.60)	22(0.49)	26(0.58)
