# Supplementary material for: Knockdown resistance mutations distribution and characteristics of Aedes albopictus field populations within eleven dengue local epidemic provinces in China
Source: Front Cell Infect Microbiol. 2023 Feb 9;12:981702. doi: 10.3389/fcimb.2022.981702 (PMC9948608; doi:10.3389/fcimb.2022.981702)
Supplement: Supplementary Table 2 — Genotypes and frequency of kdr mutation of Aedes albopictus in field populations of this study. (XLSX); [file Table_2.xlsx]

## Sheet: Sheet1
Table S2
Population	No. of samples	1016			1532			1534
		V/V	V/G	G/G	I/I	I/T	T/T	F/F	F/S	F/C	F/L	S/S	C/C	L/L	S/C
HALY	56	30(53.57)	25(44.64)	1(1.79)	34(60.71)	20(35.71)	2(3.57)	44(78.57)			11(19.64)			1(1.79)
HAXC	49	24(48.98)	19(38.78)	6(12.24)	32(65.31)	15(30.61)	2(4.08)	39(79.59)	2(4.08)		8(16.33)
HAPY	47	26(55.32)	17(36.17)	4(8.51)	30(63.83)	16(34.04)	1(2.13)	34(72.34)	4(8.51)		9(19.15)
HAJZ	56	51(91.07)	5(8.93)		56(100.00)			56(100.00)
HANY	49	44(89.80)	4(8.16)	1(2.04)	49(100.00)			17(34.69)	24(48.98)			8(16.33)
Subtotal	257	175(68.09)	70(27.24)	12(4.67)	201(78.21)	51(19.84)	5(1.95)	190(73.93)	30(11.67)		28(10.89)	8(3.11)		1(0.39)
GXNN	41	33(80.49)	7(17.07)	1(2.44)	41(100.00)			1(2.44)	12(29.27)	1(2.44)	1(2.44)	9(21.95)	6(14.63)		11(26.83)
GXWZ	47	47(100.00)			47(100.00)			13(27.66)	18(38.30)			13(27.66)	1(2.13)		2(4.26)
GXBH	55	55(100.00)			55(100.00)			33(60.00)	11(20.00)	5(9.09)	1(1.82)	5(9.09)
GXQZ	46	38(82.61)	5(10.87)	3(6.52)	46(100.00)			8(17.39)	1(2.17)	2(4.35)	2(4.35)	21(45.65)	3(6.52)		9(19.57)
GXFCG	42	42(100.00)			42(100.00)			31(73.82)	2(4.76)	3(7.14)		2(4.76)	3(7.14)	1(2.38)
GXBS	36	26(72.22)	7(19.44)	3(8.33)	36(100.00)			3(8.33)	9(25.00)	6(16.67)		15(41.67)	1(2.78)		2(5.56)
Subtotal	267	241(90.26)	19(7.12)	7(2.62)	267(100.00)			89(33.33)	53(19.85)	17(6.37)	4(1.50)	65(24.35)	14(5.24)	1(0.37)	24(8.99)
HNHY	46	31(67.39)	12(26.09)	3(6.52)	41(89.13)	5(10.87)		14(30.43)	19(41.30)		2(4.35)	11(23.91)
HNLD	45	30(66.67)	14(31.11)	1(2.22)	32(71.11)	13(28.89)		18(40.00)	12(26.67)		5(11.11)	9(20.00)			1(2.22)
HNHH	43	24(55.81)	18(41.86)	1(2.33)	43(100.00)			2(4.65)	16(37.21)		1(2.33)	24(55.81)
HNZZ	42	42(100.00)			42(100.00)							42(100.00)
HNXT	53	42(79.25)	10(18.87)	1(1.89)	53(100.00)			8(15.09)	19(35.85)			26(49.06)
Subtotal	229	169(72.79)	54(23.16)	6(4.41)	211(91.54)	18(8.82)		42(24.26)	66(27.21)		8(2.94)	112(42.65)			1(1.47)
CQYB	38	23(60.53)	14(36.84)	1(2.63)	38(100.00)			1(2.63)	1(2.63)	9(23.68)		3(7.89)	19(50.00)		5(13.16)
CQWZ	43	25(58.14)	16(37.21)	2(4.65)	43(100.00)			8(18.60)	6(13.95)	12(27.91)		2(4.65)	7(16.28)		8(18.60)
CQSPB	40	35(87.50)	4(10.00)	1(2.50)	40(100.00)			2(5.00)		3(7.50)			18(45.00)		17(42.50)
CQQJ	44	28(63.64)	16(36.36)		44(100.00)			5(11.36)	6(13.64)	16(36.36)		1(2.27)	5(11.36)		11(25.00)
CQDZ	46	42(91.30)	3(6.52)	1(2.17)	46(100.00)			2(4.35)		1(2.17)		2(4.35)	14(30.43)		27(58.70)
CQDJ	46	41(89.13)	5(10.87)		44(95.65)	2(4.35)		1(2.17)	1(2.17)	5(10.87)		2(4.35)	25(54.35)		12(26.09)
Subtotal	257	194(75.49)	58(22.57)	5(1.95)	255(99.22)	2(0.78)		19(7.39)	14(5.45)	46(17.90)		10(3.89)	88(34.24)		80(31.13)
HBHZ	41	36(87.80)	5(12.20)		40(97.56)	1(2.44)		14(34.15)	4(9.76)	23(56.10)
HBWX	38	14(36.84)	24(63.16)		32(84.21)	6(15.79)		17(44.74)	20(52.63)			1(2.63)
HBWH	43	10(23.26)	22(51.16)	11(25.58)	37(86.05)	6(13.95)		15(34.88)	17(39.53)	5(11.63)		4(9.30)			2(4.65)
HBYC	43	38(88.37)	5(11.63)		24(55.81)	19(44.19)		28(65.12)	11(25.58)	1(2.33)					3(6.98)
HBJZ	45	26(57.78)	16(35.56)	3(6.67)	44(97.78)	1(2.22)		32(71.11)	9(20.00)	2(4.44)		1(2.22)			1(2.22)
HBXY	43	28(65.12)	9(20.93)	6(13.95)	38(88.37)	5(11.63)		24(55.81)	8(18.60)	4(9.30)		4(9.30)			3(6.98)
Subtotal	253	152(60.07)	81(32.02)	20(7.91)	215(84.98)	38(15.02)		130(51.38)	69(27.28)	35(13.83)		10(3.95)			9(3.56)
GDFS	44	37(84.09)	5(11.36)	2(4.55)	44(100.00)			4(9.09)	16(36.36)	3(6.82)	3(6.82)	17(38.64)			1(2.27)
GDGZ	44	37(84.09)	6(13.64)	1(2.27)	44(100.00)			2(4.55)	10(22.73)	2(4.55)	2(4.55)	27(61.36)			1(2.27)
GDJM	29	28(96.55)	1(3.45)		29(100.00)			1(3.45)	7(24.14)			19(65.52)			2(6.90)
GDSZ	40	32(80.00)	8(20.00)		38(95.00)	2(5.00)		9(22.50)	10(25.00)	1(2.50)	9(22.50)	7(17.50)		2(5.00)	2(5.00)
GDSG	40	36(90.00)	4(10.00)		40(100.00)			6(15.00)	24(60.00)		1(2.50)	9(22.50)
GDMM	40	40(100.00)			40(100.00)			37(92.50)	1(2.50)		2(5.00)
Subtotal	237	210(88.61)	24(10.13)	3(1.26)	235(99.16)	2(0.84)		59(24.89)	68(28.69)	6(2.53)	17(7.17)	79(33.34)		2(0.84)	6(2.53)
SDJX	39	31(79.49)	8(20.51)		29(74.36)	10(25.64)		38(97.44)	1(2.56)
SDWF	47	30(63.83)	16(34.04)	1(2.13)	34(72.34)	11(23.40)	2(4.26)	13(27.66)	1(2.13)	28(59.57)			4(8.51)		1(2.13)
SDZB	47	38(80.85)	7(14.89)	2(4.26)	34(72.34)	13(27.66)		42(89.36)		5(10.64)
SDLC	44	27(61.36)	15(34.09)	2(4.55)	42(95.45)	2(4.55)		25(56.82)	7(15.91)	4(9.09)	7(15.91)		1(2.27)
Subtotal	177	126(71.19)	46(25.99)	5(2.82)	139(78.53)	36(20.34)	2(1.13)	118(66.67)	9(5.08)	37(20.90)	7(3.95)		5(2.82)		1(0.56)
YNLC	46	41(89.13)	5(10.87)		22(47.83)	20(43.48)	4(8.70)	22(47.83)	19(41.30)			5(10.87)
YNHK	48	42(87.50)	3(6.25)	3(6.25)	48(100.00)			38(79.17)	9(18.75)		1(2.08)
YNMS	48	32(66.67)	15(31.25)	1(2.08)	48(100.00)			1(2.08)	15(31.25)	1(2.08)		24(50.00)	3(6.25)		4(8.33)
Subtotal	142	115(80.99)	23(16.20)	4(2.82)	118(83.10)	20(14.08)	4(2.82)	61(42.97)	43(30.28)	1(0.70)	1(0.70)	29(20.42)	3(2.11)		4(2.82)
JXNCX	43	30(69.77)	12(27.91)	1(2.33)	34(79.07)	8(18.60)	1(2.33)	26(60.47)	14(32.56)			3(6.98)
JXGZ	33	26(78.79)	7(21.21)		33 (100.00)				13(39.39)			18(54.55)			2(6.06)
JXXHQ	47	28(59.57)	18(38.30)	1(2.13)	32(68.09)	14(29.79)	1(2.13)	19(40.43)	23(48.94)			5(10.64)
Subtotal	123	84(68.29)	37(30.08)	2(1.63)	99(80.49)	22(17.89)	2(1.63)	45(36.59)	50(40.65)			26(21.14)			2(1.63)
ZJQZ	46	44(95.65)	2(4.35)		44(95.65)	2(4.35)		17(36.96)	20(43.48)			9(19.57)
ZJYW	43	41(95.35)	2(4.65)		43(100.00)				3(6.98)			40(93.02)
ZJWZ	39	33(84.62)	6(15.38)		39(100.00)			7(17.95)	9(23.08)			23(58.97)
Subtotal	128	118(92.19)	10(7.81)		126(98.44)	2(1.56)		24(18.75)	32(25.00)			72(56.25)
FJHL	87	66(75.86)	18(20.69)	3(3.45)	87(100.00)			20(22.99)	21(24.14)	16(18.39)	1(1.15)	7(8.05)	6(6.90)		16(18.39)
FJXA	84	67(79.76)	17(20.24)		82(97.62)	2(2.38)		38(45.24)	24(28.57)	2(2.38)	1(1.19)	18(21.43)			1(1.19)
Subtotal	171	133(77.78)	35(20.47)	3(1.75)	169(98.83)	2(1.17)		58(33.92)	45(26.32)	18(10.53)	2(1.17)	25(14.62)	6(3.51)		17(9.94)
Total	2241	1717(76.62)	457(20.39)	67(2.99)	2035(90.81)	193(8.61)	13(0.58)	835(36.26)	479(21.37)	160(7.14)	67(2.99)	436(19.46)	116(5.18)	4(0.18)	144(6.43)
