# Supplementary material for: Knockdown resistance mutations distribution and characteristics of Aedes albopictus field populations within eleven dengue local epidemic provinces in China
Source: Front Cell Infect Microbiol. 2023 Feb 9;12:981702. doi: 10.3389/fcimb.2022.981702 (PMC9948608; doi:10.3389/fcimb.2022.981702)
Supplement: Supplementary Table 3 — Frequency distribution of triple-locus genotype combinations in 49 Aedes albopictus field populations of this study. (XLSX); [file Table_3.xlsx]

## Sheet: Sites
S3 Table
		Henan					Guangxi						Hunan					Chongqing						Hubei						Guangdong						Shandong				Yunnan			Jiangxi			Zhejiang			Fujian
Type	Alleles	HALY	HAXC	HAPY	HAJZ	HANY	GXNN	GXWZ	GXBH	GXQZ	GXFCG	GXBS	HNHY	HNLD	HNHH	HNZZ	HNXT	CQYB	CQWZ	CQSPB	CQQJ	CQDZ	CQDJ	HBHZ	HBWX	HBWH	HBYC	HBJZ	HBXY	GDFS	GDGZ	GDJM	GDSZ	GDSG	GDMM	SDJX	SDWF	SDZB	SDLC	YNLC	YNHK	YNMS	JXNCX	JXGZ	JXXHQ	ZJQZ	ZJYW	ZJWZ	FJXA
1	V/V+I/I+F/F	12.5	12.2449	10.6383	91.0714	30.6122		27.6596	60	10.8696	71.4286	2.77778	10.8696	13.3333	2.32558		7.54717		2.32558		2.27273			31.7073	13.1579		30.2326	43.18	27.907	4.54545		3.44828	15	12.5	92.5	51.2821		46.8085	27.91	8.69565	68.75		25.5814		10.6383	31.11		15.3846	29.7619
2	V/V+I/I+F/S		2.04082	6.38298		44.898	19.5122	38.2979	20		4.7619	11.1111	28.2609	6.66667	4.65116		24.5283				2.27273			2.43902	7.89474	4.65116	18.6047	6.82	6.97674	31.8182	13.6364	24.1379	22.5	52.5	2.5				9.3	19.5652	16.6667	2.08333	16.2791	18.1818	17.0213	40	2.32558	10.2564	23.8095
3	V/V+I/I+F/C						2.43902		9.09091	2.17391	7.14286	11.1111							18.6047		22.7273			53.6585					4.65116		2.27273		2.5				27.6596	10.6383	4.65										2.38095
4	V/V+I/I+F/L	10.7143	6.12245	12.766			2.43902		1.81818	2.17391			2.17391	8.88889																6.81818	2.27273		12.5	2.5	5				13.95		2.08333
5	V/V+I/I+S/S					14.2857	21.9512	27.6596	9.09091	45.6522	7.14286	38.8889	17.3913	13.3333	48.8372	100	47.1698	7.9	2.32558		2.27273	4.34783	4.34783		2.63158	9.30233		2.27	9.30233	38.6364	61.3636	62.069	17.5	22.5		2.5641				10.8696		50	6.97674	54.5455	10.6383	20	93.0233	58.9744	20.2381
6	V/V+I/I+C/C						7.31707	2.12766		2.17391	7.14286	2.77778						39.47	16.2791	45	11.3636	30.4348	54.3478														8.51064					6.25
7	V/V+I/I+L/L	1.78571									2.38095																						2.5
8	V/V+I/I+S/C						26.8293	4.25532		19.5652		5.55556		2.22222				13.1579	18.6047	42.5	22.7273	56.5217	26.087			4.65116	6.97674	2.27	6.97674	2.27273	2.27273	6.89655	5				2.12766					8.33333		6.07					1.19048
9	V/V+I/I+S/L																														2.27273
10	V/G+I/I+F/F	28.5714	24.4898	19.1489	8.92857	2.04082				4.34783		2.77778	13.0435	4.44444	2.32558		5.66038		11.6279	2.5	9.09091	2.17391	2.17391	2.43902	21.0526			22.73	13.9535	2.27273	2.27273		2.5	2.5		20.5128	6.38298	10.6383	27.9	6.52174	4.16667		16.2791		6.38298	2.22		2.5641	13.0952
11	G/G+I/I+F/F	1.78571	12.2449	8.51064		2.04082	2.43902			2.17391		2.77778	2.17391	2.22222			1.88679	2.63158	4.65116	2.5		2.17391				25.5814		6.82	9.30233	2.27273	2.27273							4.25532	2.33		6.25	2.08333	2.32558		2.12766
12	V/V+I/T+F/F	21.4286	20.4082	21.2766									2.17391	15.5556											7.89474		23.2558		2.32558				2.5			25.641	14.8936	23.4043	4.65	21.7391			13.9535		10.6383	2.22			2.38095
13	V/V+T/T+F/F	3.57143	4.08163	2.12766																																	4.25532			8.69565			2.32558		2.12766
14	V/G+I/I+F/S			2.12766		4.08163	9.7561			2.17391		13.8889	6.52174	13.3333	32.5581		11.3208	2.63158	13.9535		11.3636		2.17391	4.87805	39.4737	30.2326		11.36	4.65116	6.81818	11.3636		2.5	7.5			2.12766		4.65	2.17391	2.08333	29.1667	11.6279	21.2121	21.2766	2.22	4.65116	12.8205	4.7619
15	V/G+I/I+F/C																	23.6842	9.30233	7.5	13.6364	2.17391	6.52174	2.43902		11.6279		2.27		2.27273							23.4043					2.08333
16	V/G+I/I+F/L	5.35714	8.16327	4.25532						2.17391				2.22222	2.32558																		10						2.33										1.19048
17	V/G+I/I+S/S					2.04082						2.77778	4.34783	4.44444	4.65116		1.88679		2.32558													3.44828																	1.19048
18	V/G+I/I+C/C						7.31707			2.17391								10.5263
19	V/G+I/I+L/L																																2.5
20	V/G+I/I+S/C																				2.27273	2.17391
21	G/G+I/I+F/S												4.65116																										2.33
22	G/G+I/I+F/C									2.17391		5.55556																	4.65116	2.27273							2.12766
23	G/G+I/I+S/S														2.32558
24	G/G+I/I+C/C									2.17391
25	V/V+I/T+F/S		2.04082										2.17391	6.66667											5.26316	4.65116	6.97674		6.97674											19.5652			4.65116		10.6383	2.22
26	V/V+I/T+F/C																						4.34783				2.32558	2.27									6.38298
27	V/V+I/T+F/L	3.57143	2.04082	2.12766									2.17391
28	V/V+I/T+S/S												2.17391
29	V/G+I/T+F/F	10.7143	6.12245	10.6383									2.17391	4.44444											2.63158	9.30233	11.6279		2.32558				2.5				2.12766	4.25532		2.17391					8.51064
30	V/G+I/T+F/S																							2.43902
31	V/G+I/T+S/S													2.22222
[truncated: 1 more columns]
