# Supplementary material for: Knockdown resistance mutations distribution and characteristics of Aedes albopictus field populations within eleven dengue local epidemic provinces in China
Source: Front Cell Infect Microbiol. 2023 Feb 9;12:981702. doi: 10.3389/fcimb.2022.981702 (PMC9948608; doi:10.3389/fcimb.2022.981702)
Supplement: Supplementary Table 4 — The annual average temperature (AAT) and the average annual rainfall (AAR) of sample collection sites extracted from inverse distance weighted (IDW) interpolation results. (XLSX). [file Table_4.xlsx]

## Sheet: data
Export_Out	code	X	Y	AAT(℉)	AAR(mm)
0	HAJZ	113.53	34.56	60.1725	31.198
1	HANY	111.47	33.15	59.8526	34.2925
2	HALY	112.46	34.64	59.2886	29.2252
3	HAXC	113.48	34.14	60.1569	32.5757
4	HAPY	115.19	35.78	58.3105	27.6541
5	GXNN	108.3	22.8	71.7503	60.5655
6	GXQZ	108.63	22.04	72.9689	86.7597
7	GXWZ	111.3	23.5	71.1232	66.2254
8	GXFCG	107.52	21.86	72.0196	63.7801
9	GXBH	109.3	21.53	64.4133	14.567
10	GXBS	106.36	23.53	70.5799	54.3441
11	HNHY	112.56	26.86	60.4838	67.2728
12	HNHH	109.97	27.89	63.1227	58.459
13	HNLD	112.09	27.75	62.0928	60.9618
14	HNZZ	113.25	27.93	64.2913	34.4223
15	HNXT	112.89	27.86	63.9083	49.8209
16	CQQJ	108.46	29.32	60.5255	57.6603
17	CQYB	106.3	29.35	64.5285	50.0427
18	CQWZ	108.27	30.46	63.3753	55.5768
19	CQDZ	105.67	29.73	65.5364	43.4721
20	CQSPB	106.27	29.32	64.5285	49.586
21	CQDJ	107.22	30.21	64.0773	53.2728
22	HBWH	114.41	30.58	63.4559	53.3116
23	HBYC	111.29	30.7	62.5501	49.044
24	HBHZ	114.89	30.45	62.7342	61.9824
25	HBWX	115.57	29.84	60.0681	83.0814
26	HBJZ	112.26	30.33	63.4743	48.6858
27	HBXY	112.17	31.87	61.9798	39.4576
28	GDFS	113.12	23.02	73.1927	85.7547
29	GDGZ	113.38	22.93	73.5909	81.6601
30	GDSG	113	24	71.4555	87.881
31	GDJM	113.11	22.56	73.4507	83.0231
32	GDSZ	114.14	22.57	73.9646	78.3749
33	GDMM	110.64	21.66	73.3184	70.5605
34	SDWF	118.54	36.52	56.1663	30.5551
35	SDZB	118.01	36.81	55.01	28.3804
36	SDLC	117.03	36.65	58.9915	28.813
37	SDJX	116.37	35.31	57.4416	30.9055
38	YNLC	99.97	22.55	69.3582	62.6854
39	YNHK	103.38	23.36	67.6797	34.7108
40	YNMS	99.97	22.55	69.3582	62.6854
41	JXNCX	115.93	28.55	65.1867	78.8182
42	JXXHQ	115.87	28.67	65.7028	77.8941
43	JXGZ	115.4	25.95	68.2963	70.2992
44	ZJQZ	118.42	29.3	62.5892	80.3534
45	ZJYW	120.02	29.21	63.6799	59.1122
46	ZJWZ	120.65	28.02	54.575	21.1843
47	FJXA	118.25	24.66	76.2576	42.0931
48	FJHL	118.13	24.6	72.0652	48.2557

## Sheet: Sheet1
OID_	Export_Out	X	Y	Idw_qixian
	0	113.53	34.56	31.198
	1	111.47	33.15	34.2925
	2	112.46	34.64	29.2252
	3	113.48	34.14	32.5757
	4	115.19	35.78	27.6541
	5	108.3	22.8	60.5655
	6	108.63	22.04	86.7597
	7	111.3	23.5	66.2254
	8	107.52	21.86	63.7801
	9	109.3	21.53	14.567
	10	106.36	23.53	54.3441
	11	112.56	26.86	67.2728
	12	109.97	27.89	58.459
	13	112.09	27.75	60.9618
	14	113.25	27.93	34.4223
	15	112.89	27.86	49.8209
	16	108.46	29.32	57.6603
	17	106.3	29.35	50.0427
	18	108.27	30.46	55.5768
	19	105.67	29.73	43.4721
	20	106.27	29.32	49.586
	21	107.22	30.21	53.2728
	22	114.41	30.58	53.3116
	23	111.29	30.7	49.044
	24	114.89	30.45	61.9824
	25	115.57	29.84	83.0814
	26	112.26	30.33	48.6858
	27	112.17	31.87	39.4576
	28	113.12	23.02	85.7547
	29	113.38	22.93	81.6601
	30	113	24	87.881
	31	113.11	22.56	83.0231
	32	114.14	22.57	78.3749
	33	110.64	21.66	70.5605
	34	118.54	36.52	30.5551
	35	118.01	36.81	28.3804
	36	117.03	36.65	28.813
	37	116.37	35.31	30.9055
	38	99.97	22.55	62.6854
	39	103.38	23.36	34.7108
	40	99.97	22.55	62.6854
	41	115.93	28.55	78.8182
	42	115.87	28.67	77.8941
	43	115.4	25.95	70.2992
	44	118.42	29.3	80.3534
	45	120.02	29.21	59.1122
	46	120.65	28.02	21.1843
	47	118.25	24.66	42.0931
	48	118.13	24.6	48.2557
	49	109.58	18.4	56.1312
	50	109.31	19.34	72.4955
	51	109.13	19.17	57.9317
	52	110.2	18.8	66.7366
	53	109.5	19.02	57.2492
